# Supplementary material for: Metamaterial Incident Photon Reconstruction Theory Based on Resonant Dipole Phase
Source: Micromachines (Basel). 2026 Jan 20;17(1):130. doi: 10.3390/mi17010130 (PMC12843878; doi:10.3390/mi17010130)
Supplement: Supplementary file 1 [file micromachines-17-00130-s001.zip]

Archive with 1 entries (1 files):
- micromachines-4072736-supplementary.pdf
